# Supplementary material for: Dataset on wood density of trees in ecotone forests in Northern Brazilian Amazonia
Source: Data Brief. 2020 Mar 7;30:105378. doi: 10.1016/j.dib.2020.105378 (PMC7090334; doi:10.1016/j.dib.2020.105378)
Supplement: Supplementary file 1 [file mmc1.xml]

<?xml version="1.0" encoding="utf-8" standalone="no"?>
<data>
  <datasets>
    <author>hugosousafarias@hotmail.com;hugosousafarias0@gmail.com</author>
    <type>1</type>
    <dataset>
      <name>Data for: Wood density of trees in ecotone forests of the northern Brazilian Amazon</name>
      <caption />
      <description>This Dataset presents the basic wood density values (here considered to be similar to the wood specific gravity) of tree species that occur in ecotone forests in the northern Brazilian Amazonia. The basic wood density was obtained sampling tree species observed in 129 plots (50 m x 10 m). All the plots were dispersed on PPBio (Biodiversity Research Program) 25-km2 research grid installed in the eastern sector of Maracá Ecological Station, Northern Brazilian Amazonia.</description>
      <filetype>
        <name />
      </filetype>
      <filesize />
      <source>0</source>
      <sourcename>Original Data</sourcename>
      <access>
        <type>1</type>
        <name>Data available in data repository</name>
        <reponame>Mendeley Data</reponame>
        <PersistentId>10.17632/n4kzj3d2g7.5</PersistentId>
        <deeplinkurl>https://data.mendeley.com/datasets/n4kzj3d2g7/5</deeplinkurl>
      </access>
    </dataset>
  </datasets>
</data>
